# Supplementary material for: Engineered TtgR-Based Whole-Cell Biosensors for Quantitative and Selective Monitoring of Bioactive Compounds
Source: Biosensors (Basel). 2025 Aug 21;15(8):554. doi: 10.3390/bios15080554 (PMC12384351; doi:10.3390/bios15080554)
Supplement: Supplementary file 1 [file biosensors-15-00554-s001.zip]

Archive with 1 entries (1 files):
- biosensors-3774863-supplementary.pdf
